# Supplementary material for: Investigation of the Relationships Between IL-12B and IL-23 Receptor Polymorphisms with Behçet’s Disease in a Turkish Population
Source: Int J Mol Sci. 2026 Jan 16;27(2):923. doi: 10.3390/ijms27020923 (PMC12841561; doi:10.3390/ijms27020923)
Supplement: Supplementary file 1 [file ijms-27-00923-s001.zip]

Archive with 1 entries (1 files):
- ijms-4087096-supplementary.pdf
